# Supplementary material for: Antibiotic Degradation via Fenton Process Assisted by a 3-Electron Oxygen Reduction Reaction Pathway Catalyzed by Bio-Carbon–Manganese Composites
Source: Nanomaterials (Basel). 2024 Jun 28;14(13):1112. doi: 10.3390/nano14131112 (PMC11243440; doi:10.3390/nano14131112)
Supplement: Supplementary file 1 [file nanomaterials-14-01112-s001.zip]

Archive with 1 entries (1 files):
- nanomaterials-3030702-supplementary.pdf
